# Supplementary material for: Enhancing Radiotherapy Sensitivity in Prostate Cancer with Lentinan-Functionalized Selenium Nanoparticles: Mechanistic Insights and Therapeutic Potential
Source: Pharmaceutics. 2024 Sep 21;16(9):1230. doi: 10.3390/pharmaceutics16091230 (PMC11434965; doi:10.3390/pharmaceutics16091230)
Supplement: Supplementary file 1 [file pharmaceutics-16-01230-s001.zip]

Archive with 1 entries (1 files):
- pharmaceutics-3162943-supplementary.pdf
